# Supplementary material for: An Electrospray Sequential Mass Spectrometry Fragmentation Scheme of Erythromycin A and Its Application for the Elucidation of the Structures of Its Natural Co-Metabolites
Source: Molecules. 2026 Mar 11;31(6):928. doi: 10.3390/molecules31060928 (PMC13028665; doi:10.3390/molecules31060928)
Supplement: Supplementary file 1 [file molecules-31-00928-s001.zip]

Archive with 1 entries (1 files):
- molecules-4151504-supplementary.pdf
